# Supplementary material for: Integrated Multi-Omics Analysis Reveals Mountain-Cultivated Ginseng Ameliorates Cold-Stimulated Steroid-Resistant Asthma by Regulating Interactions among Microbiota, Genes, and Metabolites
Source: Int J Mol Sci. 2024 Aug 22;25(16):9110. doi: 10.3390/ijms25169110 (PMC11354367; doi:10.3390/ijms25169110)
Supplement: Supplementary file 1 [file ijms-25-09110-s001.zip]

Archive with 1 entries (1 files):
- ijms-3166950-supplementary.pdf
